# Supplementary material for: Differential Influence of Soluble Dietary Fibres on Intestinal and Hepatic Carbohydrate Response
Source: Nutrients. 2021 Nov 27;13(12):4278. doi: 10.3390/nu13124278 (PMC8706546; doi:10.3390/nu13124278)
Supplement: Supplementary file 1 [file nutrients-13-04278-s001.zip]

Archive with 1 entries (1 files):
- nutrients-1450210-supplementary.pdf
